# Supplementary material for: Spatial evidence for carcinoma in situ (CIS) as an entity in human papillomavirus (HPV)‐associated tonsillar squamous cell carcinoma (TSCC)
Source: Int J Cancer. 2025 Oct 23;158(4):1080–92. doi: 10.1002/ijc.70207 (PMC12712372; doi:10.1002/ijc.70207)
Supplement: Supplementary file 1 — Supplemental Table 1. Detailed selection process of articles in the meta‐analysis and systematic review. [file IJC-158-1080-s002.xlsx]

## Sheet: PRIMÄR SÖKNING
	Identified articles in PubMed	Abstract including any of: "crypt", "reticulated", "surface", "dysplasia"	Manuscript available	Included/Excluded	Exluded (due to)	Number of cases originating in crypt	Number of cases originating on surface	Number of cases with mixed origin	Comments
1	29083686	38033963	Yes	Excluded	Not OPSCC (Oral squamous cell carcinoma)
2	38147007	37843735	Yes	Excluded	Not OPSCC (Oral squamous cell carcinoma)
3	38033963	35157679	Yes	Excluded	Not assessing tumor origin
4	37843735	34303699	Yes	Excluded	Normal tonsils only
5	37217069	34046748	Yes	Excluded	Not assessing tumor origin
6	37082079	33367119	Yes	Excluded	Not assessing tumor origin
7	36823366	32579382	Yes	Excluded	Not OPSCC (Nasal polyp)
8	36520995	32397254	Yes	Excluded	Not assessing tumor origin
9	35608352	32344907	Yes	Excluded	Not assessing tumor origin
10	35455710	32296641	Yes	Excluded	Not assessing tumor origin
11	35157679	31934915	Yes	Excluded	Not OPSCC (Oral squamous cell carcinoma)
12	35039463	31913295	Yes	Excluded	Not assessing tumor origin
13	34960740	31741151	Yes	Included		293	49	0	HPV status defined by p16 overexpression
14	34367729	30695865	Yes	Excluded	Article in Chinese
15	34303699	29891189	Yes	Excluded	Not assessing tumor origin
16	34280810	29713583	Yes	Excluded	Not assessing tumor origin
17	34046748	29496046	Yes	Excluded	Data cannot be extracted				All HPV-positive tumors with dysplastic epithelium in crypts. Unclear if all HPV-positive tumors had dysplasia. Results suggests origin crypts.
18	33976944	29372248	Yes	Excluded	Normal tonsils only
19	33842749	29235037	Yes	Excluded	Not assessing tumor origin
20	33750907	28351563	Yes	Excluded	Not assessing tumor origin
21	33367119	28249648	Yes	Excluded	Normal tonsils only
22	32771994	28082347	Yes	Excluded	Not assessing tumor origin
23	32579382	26972540	Yes	Excluded	Data cannot be extracted				Numbers not specified. Results suggests origin crypts.
24	32478895	26735858	Yes	Excluded	Not OPSCC (lacrimal/ocular)
25	32422584	26527383	Yes	Excluded	Normal tonsils only
26	32397254	26457358	Yes	Excluded	Not assessing tumor origin
27	32344907	26400483	Yes	Excluded	Not OPSCC (lacrimal/ocular)
28	32296641	26348982	Yes	Excluded	Not assessing tumor origin
29	32036360	26111735	Yes	Excluded	Not assessing tumor origin
30	31934915	25644820	Yes	Included		17	3	0	HPV status defined by presence of HPV mRNA by ISH and p16 overexpression
31	31913295	25104331	Yes	Excluded	Not assessing tumor origin
32	31741151	25033838	Yes	Excluded	Not assessing tumor origin
33	31400196	24723209	Yes	Excluded	Normal tonsils only
34	31187548	24151062	Yes	Excluded	Not OPSCC (Oral squamous cell carcinoma)
35	31151965	23288508	Yes	Excluded	Not assessing tumor origin
36	31004663	21836021	Yes	Excluded	Not assessing tumor origin
37	30695865	20636796	Yes	Excluded	Normal tonsils only
38	30655605	19894403	Yes	Excluded	Data cannot be extracted				Numbers not specified. Results suggests origin crypts.
39	30619735	17205528	Yes	Included		27	1	6	HPV status defined by presence of HPV DNA by PCR (consunsus primers)
40	29936930	16115905	Yes	Included		6	0	3	HPV status defined by prsence of HPV-16 by ISH and p16 overexpression by IHC
41	29930251	14645348	Yes	Excluded	Not OPSCC (Papilloma)
42	29891189
43	29713583
44	29533279
45	29496046
46	29437958
47	29391356
48	29372248
49	29235037
50	28975663
51	28351563
52	28350079
53	28249648
54	28082347
55	28056100
56	28031358
57	26972540
58	26735858
59	26672675
60	26527383
61	26457358
62	26400483
63	26348982
64	26131956
65	26111735
66	25790098
67	25644820
68	25598510
69	25565755
70	25330199
71	25104331
72	25096873
73	25033838
74	25027574
75	24723209
76	24151062
77	23797720
78	23598962
79	23292955
80	23288508
81	23029552
82	24520535
83	22505902
84	22219163
85	21836021
86	21472871
87	21241508
88	20636796
89	19894403
90	17205528
91	16303684
92	16143445
93	16115905
94	15488703
95	15143339
96	14645348
97	8394667
98	2544633
99	2467928
100	3009549
101	38714747
